# Supplementary material for: Future Healthcare Workers and Ecopharmacovigilance: Where Do We Stand?
Source: Pharmacy (Basel). 2024 Sep 26;12(5):146. doi: 10.3390/pharmacy12050146 (PMC11511310; doi:10.3390/pharmacy12050146)
Supplement: Supplementary file 1 [file pharmacy-12-00146-s001.zip]

Archive with 1 entries (1 files):
- pharmacy-3145584-supplementary.pdf
